# Supplementary material for: Quantitative Analysis of Inflammatory Uterine Lesions of Pregnant Gilts with Digital Image Analysis Following Experimental PRRSV-1 Infection
Source: Animals (Basel). 2023 Feb 24;13(5):830. doi: 10.3390/ani13050830 (PMC10000175; doi:10.3390/ani13050830)
Supplement: Supplementary file 1 [file animals-13-00830-s001.zip]

Archive with 2 entries (2 files):
- Supplemental File S2.pdf
- Supplemental Table S1.xlsx
