# Supplementary material for: Quantitative Analysis of Inflammatory Uterine Lesions of Pregnant Gilts with Digital Image Analysis Following Experimental PRRSV-1 Infection
Source: Animals (Basel). 2023 Feb 24;13(5):830. doi: 10.3390/ani13050830 (PMC10000175; doi:10.3390/ani13050830)
Supplement: Supplementary file 1 [file animals-13-00830-s001.zip › Supplemental Table S1.xlsx]

## Sheet: Munka1
	Case	Inflammatory cells	vasculitis severity BGY	endometritis severity BGY	vasculitis severity HDG	endometritis severity HDG	Group	Weight(g)	PCR serum log10	PCR thymus log10	PCR endometrium log10	PCR placenta log 10	CD163+ cells
	js10l1	529	1	1	1	1	vacc/chall_L	773	0	0	0	0
	js10l4	622	2	1	1	1	vacc/chall_L	582	0	0	0	0
	js10l5	444	1	1	0	1	vacc/chall_L	848	0	0	0	0
	js10r1	843	1	1	1	1	vacc/chall_L	985	0	0	0	0	411
	js10r2	581	1	1	1	1	vacc/chall_L	792	0	0	0	0
	js10r3	437	0	1	1	1	vacc/chall_L	847	0	0	0	0
	js10r6	798	0	1	1	1	vacc/chall_L	964	0	0	0	0
	js11l3	353	0	1	0	1	vacc/chall_L	901	0	0	0	0
	js12l2	347	1	1	0	1	vacc/chall_L	838	0	0	0	0
	js12l7	369	0	1	0	1	vacc/chall_L	1099	0	0	0	0
	js12l10	257	0	1	0	1	vacc/chall_L	1481	0	0	0	0	56
	js12r2	151	0	1	0	1	vacc/chall_L	1182	0	0	0	0
	js12r4	233	0	1	1	1	vacc/chall_L	1013	0	0	0	0
	js12r5	471	0	1	0	1	vacc/chall_L	993	0	0	0	0	90
	js12r10	242	0	1	1	1	vacc/chall_L	571	0	0	0	0	96
	js13l3	429	1	1	1	1	vacc/chall_H	562	0	0	0	0
	js14l1	226	0	1	0	1	vacc/chall_H	1005	0	0	0	0
	js14l3	232	0	1	0	1	vacc/chall_H	648	0	0	0	0	161
	js14l8	430	1	1	1	1	vacc/chall_H	544	0	0	0	0
	js14l9	281	1	1	1	1	vacc/chall_H	526	0	0	0	0
	js14r1	201	1	1	0	1	vacc/chall_H	921	0	0	0	0
	js14r3	246	1	1	1	1	vacc/chall_H	939	0	0	0	0
	js14r8	410	1	1	1	1	vacc/chall_H	806	0	0	0	0
	js15l3	97	0	1	0	1	vacc/chall_H	740	0	0	0	0	331
	js15r4	260	0	1	0	1	vacc/chall_H	799	10.5475	11.0287	8.53546	8.55622
	js15r5	210	1	1	1	1	vacc/chall_H	907	11.2673	10.7953	9.04118	9.77682
	js15r6	123	1	1	1	1	vacc/chall_H	765	11.1936	11.0503	8.83244	9.1409
	js16r2	490	1	1	1	1	vacc/chall_H	934	0	0	7.89637	0
	js17l1	1026	1	1	1	1	no_vacc/chall_L	774	0	0	0	0
	js17l4	517	1	1	1	1	no_vacc/chall_L	907	0	0	0	0	283
	js17l5	154	1	1	0	1	no_vacc/chall_L	755	0	0	7.5205	0	229
	js17l6	742	1	1	0	1	no_vacc/chall_L	850	0	0	0	8.7638
	js19l3	505	1	1	1	1	no_vacc/chall_L	526	0	0	0	0
	js19l5	592	1	1	1	1	no_vacc/chall_L	660	0	0	6.66241	0
	js19l7	860	1	1	1	1	no_vacc/chall_L	549	0	0	0	0
	js19l10	950	1	1	1	1	no_vacc/chall_L	406	0	0	0	0
	js19l11	283	1	1	1	1	no_vacc/chall_L	820	10.3828	11.5936	5.43844	9.89452
	js19r6	869	1	1	1	1	no_vacc/chall_L	510	0	0	4.54712	0
	js20l1	621	1	1	1	1	no_vacc/chall_L	932	0	0	0	0	47
	js20l2	599	1	1	1	1	no_vacc/chall_L	923	0	0	0	0	97
	js20l4	335	1	1	1	1	no_vacc/chall_L	682	0	0	0	0
	js20l5	608	0	1	0	1	no_vacc/chall_L	988	0	0	0	0
	js20l8	487	0	1	1	1	no_vacc/chall_L	353	0	0	8.4316	0	189
	js20l9	445	1	1	1	1	no_vacc/chall_L	360	0	0	0	0	75
	js20r1	935	1	1	2	2	no_vacc/chall_L	986	0	0	0	0
	js20r2	664	1	1	1	1	no_vacc/chall_L	509	0	0	0	0
	js20r3	593	1	1	1	1	no_vacc/chall_L	742	0	0	0	0	84
	js20r4	623	1	1	1	1	no_vacc/chall_L	506	0	0	0	0
	js20r8	563	1	1	1	1	no_vacc/chall_L	343	0	0	0	0
	js20r9	375	1	1	1	1	no_vacc/chall_L	1150	0	0	0	0
	js21l1	362	0	1	1	1	no_vacc/chall_H	878	0	0	7.65507	0
	js21l3	337	0	1	0	1	no_vacc/chall_H	562	0	0	8.24211	0
	js23l3	665	1	1	1	1	no_vacc/chall_H	548	5.99771	0	0	NA
	js23l5	624	1	1	1	1	no_vacc/chall_H	596	11.0226	11.067	8.50525	10.036
	js23r2	378	2	1	1	1	no_vacc/chall_H	747	7.703	0	0	0	93
	js23r3	659	1	1	1	1	no_vacc/chall_H	689	0	0	0	0
	js23r8	584	1	1	1	1	no_vacc/chall_H	867	10.4004	11.1561	7.70313	9.33606
	js23r9	822	1	1	1	1	no_vacc/chall_H	778	10.6367	10.6646	8.2119	8.71691	65
	js23r11	761	1	1	1	1	no_vacc/chall_H	858	11.4152	12.2389	8.68	9.90893	127
	js24l1	434	0	1	1	1	no_vacc/chall_H	839	11.145	10.1465	8.56449	9.10727
	js24l2	619	1	1	1	1	no_vacc/chall_H	976	11.4608	10.596	8.80583	9.52224
	js24l6	796	1	1	1	1	no_vacc/chall_H	870	0	0	0	6.37409
	js24r3	766	1	1	1	2	no_vacc/chall_H	693	0	0	0	0	206
	js24r4	1162	1	1	2	2	no_vacc/chall_H	NA	0	0	6.4625	0
	js24r5	698	1	1	1	2	no_vacc/chall_H	795	0	0	0	0
	js24r6	475	1	1	1	1	no_vacc/chall_H	584	0	0	0	0
	js24r7	1167	2	1	1	2	no_vacc/chall_H	807	0	0	0	0
	js10l2	1551	2	2	2	2	vacc/chall_L	868	0	0	0	0
	js10l3	1151	2	2	2	2	vacc/chall_L	1066	0	0	0	0
	js10r5	1636	2	2	1	2	vacc/chall_L	945	0	0	0	0
	js10r7	1772	2	2	2	2	vacc/chall_L	939	0	0	0	0
	js10r8	787	1	2	1	2	vacc/chall_L	857	0	0	0	0
	js16r7	1174	1	2	2	2	vacc/chall_H	748	0	0	0	0	173
	js18r1	961	1	2	1	2	no_vacc/chall_L	1209	0	0	0	0
	js18r2	1912	1	2	1	2	no_vacc/chall_L	1083	9.86318	11.092	6.85817	7.96103
	js19l1	3869	2	2	2	2	no_vacc/chall_L	929	0	0	0	0
	js19l2	1653	2	2	2	2	no_vacc/chall_L	756	0	0	0	0	153
	js19l6	998	2	2	1	2	no_vacc/chall_L	829	0	0	7.49724	0
	js19l8	1932	1	2	2	2	no_vacc/chall_L	340	0	0	0	0
	js19l9	631	1	2	1	2	no_vacc/chall_L	508	0	0	7.95413	0
	js19r1	1216	1	2	2	2	no_vacc/chall_L	937	0	0	8.25103	0	125
	js19r2	1573	2	2	2	2	no_vacc/chall_L	822	0	0	5.16822	0
	js19r3	1289	1	2	1	2	no_vacc/chall_L	786	0	0	0	0
	js19r4	2806	2	2	2	2	no_vacc/chall_L	550	5.86367	0	0	0	127
	js19r5	1940	2	2	2	2	no_vacc/chall_L	683	0	0	0	0	41
	js19r7	787	1	2	1	2	no_vacc/chall_L	391	0	0	8.72536	0
	js21l2	2039	1	2	1	2	no_vacc/chall_H	517	6.35713	0	0	0	320
	js21l5	1847	1	2	1	2	no_vacc/chall_H	480	0	0	0	0
	js21r1	1358	1	2	1	2	no_vacc/chall_H	670	11.2208	11.0287	8.95194	10.2086	67
	js21r5	813	1	2	1	2	no_vacc/chall_H	557	0	0	0	0
	js21r7	2528	2	2	2	2	no_vacc/chall_H	811	0	0	0	0
	js22l1	1549	2	2	2	2	no_vacc/chall_H	836	10.5834	11.1346	10.2591	10.9154	124
	js22r9	1697	2	2	2	2	no_vacc/chall_H	731	10.7259	10.9767	9.13475	8.97589	38
	js22r10	1150	2	2	2	2	no_vacc/chall_H	519	11.3686	11.2791	10.2784	10.4905
	js23l1	967	1	2	1	2	no_vacc/chall_H	1190	0	0	6.36211	0
	js23l4	804	1	2	1	2	no_vacc/chall_H	939	10.6607	10.5206	9.2035	9.49907
	js23r1	2282	2	2	2	2	no_vacc/chall_H	900	5.7897	0	0	0
	js23r4	1238	1	2	2	2	no_vacc/chall_H	555	10.3206	10.142	8.74178	9.32085
	js23r5	808	1	2	2	2	no_vacc/chall_H	768	10.8265	10.556	8.19403	9.41393
	js24l3	1752	2	2	2	2	no_vacc/chall_H	859	9.86865	9.68923	8.13845	8.11605
	js24l4	1201	2	2	2	2	no_vacc/chall_H	705	7.16797	0	0	0	266
	js24l5	1102	1	2	2	2	no_vacc/chall_H	949	0	0	0	0
	js24r1	947	1	2	2	2	no_vacc/chall_H	948	0	0	0	0	219
	js24r2	950	0	2	1	1	no_vacc/chall_H	644	0	0	0	0	150
	js10l6	3813	2	3	2	3	vacc/chall_L	777	0	0	0	0	910
	js16l7	2632	2	3	2	3	vacc/chall_H	541	0	0	0	0	112
	js17l2	4162	2	3	2	3	no_vacc/chall_L	1267	0	0	7.45295	0
	js17l3	2732	2	3	2	3	no_vacc/chall_L	546	0	0	0	0	154
	js17l7	5167	2	3	2	3	no_vacc/chall_L	964	0	0	8.76916	0
	js17r3	3506	2	3	2	4	no_vacc/chall_L	1039	0	0	8.37288	0
	js17r4	3302	2	3	2	3	no_vacc/chall_L	1027	0	0	7.76528	0
	js17r6	2415	2	3	2	3	no_vacc/chall_L	858	0	0	0	0
	js17r7	4101	2	3	2	3	no_vacc/chall_L	982	0	0	8.98903	0	274
	js21l4	3193	2	3	2	2	no_vacc/chall_H	603	0	0	0	8.82196
	js21l8	3775	2	3	2	3	no_vacc/chall_H	680	0	0	9.09496	0	208
	js21r4	2842	2	3	2	3	no_vacc/chall_H	483	0	0	9.58458	0
	js21r6	2867	2	3	2	3	no_vacc/chall_H	386	0	0	8.77312	0
	js22l3	2888	2	3	2	2	no_vacc/chall_H	273	11.1084	11.0561	10.2664	9.99394
	js22l5	2772	2	3	2	3	no_vacc/chall_H	832	10.7165	11.2373	9.80132	9.36928	123
	js22l6	2358	2	3	2	2	no_vacc/chall_H	642	10.8145	10.8972	9.45346	8.60014
	js22l7	2729	3	3	2	3	no_vacc/chall_H	539	10.8853	10.7179	9.65831	9.41543
	js22r3	2660	2	3	2	3	no_vacc/chall_H	548	6.23466	11.3286	9.32038	9.99529
	js22r5	2801	2	3	2	2	no_vacc/chall_H	371	9.9723	10.883	8.98881	9.79196
	js22r6	2381	2	3	2	2	no_vacc/chall_H	671	10.2145	10.9577	8.8557	9.5722
	js22r7	3565	2	3	2	3	no_vacc/chall_H	526	9.24687	8.04444	9.83051	7.37683
	js23l2	2273	1	3	2	2	no_vacc/chall_H	910	0	0	0	7.66542
	js23r7	2277	2	3	2	3	no_vacc/chall_H	1050	10.5779	10.2325	7.89853	9.74751
	js17r1	5200	2	4	2	4	no_vacc/chall_L	818	10.585	9.73525	8.34521	8.5143
	js17r2	4719	2	4	2	4	no_vacc/chall_L	881	0	0	7.70879	0
	js17r5	4910	2	4	2	4	no_vacc/chall_L	759	0	0	0	0
	js22r11	3128	2	4	2	3	no_vacc/chall_H	795	11.1413	10.2282	10.0852	9.39579
	js1r5	213	0	0	0	0	no_vacc/no_chall
	js2l6	168	0	0	0	0	no_vacc/no_chall
	js5r9	94	0	0	0	0	vacc/no_chall
	js6l6	106	0	0	0	0	vacc/no_chall
	js9r3	104	0	0	0	0	vacc/chall_L
	js11l1	92	0	0	0	0	vacc/chall_L
	js13r1	285	0	0	0	0	vacc/chall_H
	js14l4	216	0	0	0	0	vacc/chall_H
	js20l3	200	0	0	0	0	no_vacc/chall_L
	js20l6	188	0	0	0	0	no_vacc/chall_L
